# Supplementary material for: Disruption of methionine synthesis repressor makes Escherichia coli mutualistic to host stinkbug
Source: mBio. 2026 Jan 30;17(3):e03883-25. doi: 10.1128/mbio.03883-25 (PMC12977542; doi:10.1128/mbio.03883-25)
Supplement: Supplemental tables — Tables S1 and S2. [file mbio.03883-25-s0002.xlsx]

## Sheet: Table S1
TABLE S1. Differential gene expression between the E. coli strains ΔmetJ and ΔintS within the symbiotic organ of adult P. stali.
Functional categorization of differntially expressed genes [1]	Gene name	Enzyme/polypeptide/protein name	baseMean [2]	log2Fold Change [3]	lfcSE [4]	stat [5]	pvalue [6]	padj [7]	DintS_TPM_ mean [8]	DmetJ_TPM_ mean [9]	fold_ change [10]	log2FC [11]	Source (EcoCyc) [12]
Significantly up-regulated genes
Methionine metabolism-related genes (biosynthesis and utilization)	metA	homoserine O-succinyltransferase	2012.6	5.18486	0.242583	21.3736	2.35441e-101	3.03718e-98	48.1593	1602.84	33.282	5.05667	Escherichia coli K-12 substr. MG1655 metA
	metB	O-succinylhomoserine(thiol)-lyase / O-succinylhomoserine lyase	1726.49	4.44697	0.269065	16.5275	2.32543e-61	1.12493e-58	54.2078	1072.3	19.7812	4.30606	Escherichia coli K-12 substr. MG1655 metB
	metC	cystathionine β-lyase / L-cysteine desulfhydrase / alanine racemase	1786.84	3.49863	0.212655	16.4521	8.09667e-61	3.48157e-58	101.12	1051.11	10.3947	3.37777	Escherichia coli K-12 substr. MG1655 metC
	metE	cobalamin-independent homocysteine transmethylase	9730.74	4.3892	0.348314	12.6013	2.07725e-36	5.35931e-34	162.062	3130.04	19.3138	4.27156	Escherichia coli K-12 substr. MG1655 metE
	metF	5,10-methylenetetrahydrofolate reductase	4928.55	5.35708	0.209494	25.5715	3.16604e-144	6.12629e-141	109.258	4078.95	37.3333	5.22239	Escherichia coli K-12 substr. MG1655 metF
	metK	methionine adenosyltransferase	1356.29	2.92803	0.143758	20.3678	3.22715e-92	3.12227e-89	112.585	777.928	6.90967	2.78862	Escherichia coli K-12 substr. MG1655 metK
	metL	fused aspartate kinase/homoserine dehydrogenase 2	3015.66	4.9166	0.189072	26.0039	4.47406e-149	1.73146e-145	32.8985	903.085	27.4506	4.77877	Escherichia coli K-12 substr. MG1655 metL
	metR	DNA-binding transcriptional dual regulator MetR	768.48	4.52386	0.296323	15.2667	1.27551e-52	4.11352e-50	28.0225	585.148	20.8814	4.38415	Escherichia coli K-12 substr. MG1655 metR
Methionine and sulfur compound transporters	metN	L-methionine/D-methionine ABC transporter ATP binding subunit	1002.12	3.9757	0.2354	16.8891	5.40996e-64	2.99094e-61	48.2605	687.426	14.2441	3.83229	Escherichia coli K-12 substr. MG1655 metN
	metQ	L-methionine/D-methionine ABC transporter membrane anchored binding protein	3592.71	3.60522	0.220229	16.3703	3.11744e-60	1.20645e-57	276.822	3080.39	11.1277	3.47608	Escherichia coli K-12 substr. MG1655 metQ
	metI	L-methionine/D-methionine ABC transporter membrane subunit	584.26	3.79692	0.246267	15.4179	1.24071e-53	4.36505e-51	49.4851	631.586	12.7631	3.67391	Escherichia coli K-12 substr. MG1655 metI
	ssuA	aliphatic sulfonate ABC transporter periplasmic binding protein	372.601	6.18042	0.511491	12.0831	1.29675e-33	2.50922e-31	4.44793	299.446	67.3225	6.07302	Escherichia coli K-12 substr. MG1655 ssuA
	ssuB	aliphatic sulfonate ABC transporter ATP binding subunit	1113.17	5.14094	0.419098	12.2667	1.3675e-34	2.78538e-32	33.3215	1088.87	32.6776	5.03023	Escherichia coli K-12 substr. MG1655 ssuB
	ssuC	aliphatic sulfonate ABC transporter membrane subunit	389.424	6.3978	0.811522	7.88371	3.17795e-15	3.96731e-13	4.8654	377.706	77.6311	6.27856	Escherichia coli K-12 substr. MG1655 ssuC
	ssuD	FMNH2-dependent alkanesulfonate monooxygenase	1072.37	6.42734	0.523069	12.2878	1.05379e-34	2.26564e-32	9.05289	721.221	79.6676	6.31592	Escherichia coli K-12 substr. MG1655 ssuD
	ssuE	NADPH-dependent FMN reductase	178.314	3.95537	0.459503	8.60792	7.43973e-18	1.06636e-15	15.6324	225.168	14.4039	3.84839	Escherichia coli K-12 substr. MG1655 ssuE
	tauA	taurine ABC transporter periplasmic binding protein	1066.78	3.85634	0.419591	9.1907	3.90282e-20	6.29329e-18	59.2415	800.601	13.5142	3.7564	Escherichia coli K-12 substr. MG1655 tauA
	tauB	taurine ABC transporter ATP binding subunit	702.055	3.50286	0.39734	8.81578	1.18857e-18	1.76915e-16	61.4045	648.195	10.5561	3.40001	Escherichia coli K-12 substr. MG1655 tauB
	tauC	taurine ABC transporter membrane subunit	491.432	4.28592	0.39051	10.9752	5.03121e-28	9.27181e-26	24.0027	435.51	18.1442	4.18144	Escherichia coli K-12 substr. MG1655 tauC
	tauD	α-ketoglutarate-dependent taurine dioxygenase	905.601	3.92874	0.426148	9.21918	2.9938e-20	5.03739e-18	54.0522	768.9	14.2251	3.83037	Escherichia coli K-12 substr. MG1655 tauD
	sbp	sulfate/thiosulfate ABC transporter periplasmic binding protein Sbp	2904.52	2.75526	0.344802	7.99083	1.34033e-15	1.78865e-13	311.587	1946.12	6.24583	2.64289	Escherichia coli K-12 substr. MG1655 sbp
Other amino acid and sulfur metabolism-related genes	mmuP	CP4-6 prophage; S-methyl-L-methionine transporter	835.709	4.96363	0.253337	19.5929	1.77602e-85	1.37464e-82	15.4197	431.241	27.9669	4.80565	Escherichia coli K-12 substr. MG1655 mmuP
	mmuM	CP4-6 prophage; homocysteine S-methyltransferase	394.869	3.1707	0.257336	12.3212	6.96103e-35	1.58466e-32	34.7863	287.226	8.25686	3.04559	Escherichia coli K-12 substr. MG1655 mmuM
	asnA	asparagine synthetase A	728.626	3.18151	0.253213	12.5646	3.30667e-36	7.99802e-34	60.4073	497.675	8.23864	3.04241	Escherichia coli K-12 substr. MG1655 asnA
	lysC	aspartate kinase III	335.335	2.70323	0.332152	8.13852	4.00135e-16	5.53043e-14	27.3947	166.299	6.07049	2.60181	Escherichia coli K-12 substr. MG1655 lysC
Transcriptional regulation, stress response, and biofilm formation	ybdL	methionine transaminase	1904.52	5.07321	0.271834	18.6629	9.9216e-78	6.39943e-75	39.3134	1202.35	30.5838	4.9347	Escherichia coli K-12 substr. MG1655 ybdL
	ybdM	ParB-like nuclease domain-containing protein YbdM	146.043	3.82201	0.284147	13.4508	3.04627e-41	8.42077e-39	12.5922	161.248	12.8054	3.67868	Escherichia coli K-12 substr. MG1655 ybdM
	hycA	regulator of the transcriptional regulator FhlA	23.1811	2.72701	0.718575	3.79503	0.000147627	0.00577089	5.36702	34.2757	6.38636	2.67499	Escherichia coli K-12 substr. MG1655 hycA
	hycD	hydrogenase 3 membrane subunit HycD	10.3452	2.66194	0.77392	3.43956	0.000582666	0.0183327	1.24774	7.78714	6.24097	2.64177	Escherichia coli K-12 substr. MG1655 hycD
	hcxA	hydroxycarboxylate dehydrogenase A	397.26	2.61034	0.178559	14.6189	2.12727e-48	6.3327e-46	42.6349	234.134	5.49161	2.45723	Escherichia coli K-12 substr. MG1655 hcxA
	ariR	putative two-component system connector protein AriR	15.5877	3.24942	0.625352	5.19614	2.03473e-07	1.67541e-05	4.52878	38.4198	8.48348	3.08466	Escherichia coli K-12 substr. MG1655 ariR
	ymgC	protein YmgC	9.8819	2.64954	0.728017	3.63939	0.000273282	0.00988412	4.46705	24.5431	5.49425	2.45792	Escherichia coli K-12 substr. MG1655 ymgC
	mntS	small protein MntS	8.63124	2.55493	1.11415	2.29316	0.0218387	0.193843	7.97956	37.5416	4.70473	2.23411	Escherichia coli K-12 substr. MG1655 mntS
Significantly down-regulated genes
Cysteine metabolism	cyuP	L-cysteine importer	449.891	-3.63786	0.343915	-10.5778	3.77737e-26	6.64473e-24	103.901	8.24631	0.0793673	-3.65531	Escherichia coli K-12 substr. MG1655 cyuP
	cyuA	L-cysteine desulfidase	179.072	-3.55128	0.397327	-8.93793	3.96545e-19	6.13852e-17	257.252	18.6527	0.0725076	-3.78572	Escherichia coli K-12 substr. MG1655 cyuA
Stress response (putative)	ymcE	protein YmcE	20.278	-3.46623	0.605289	-5.72658	1.02476e-08	9.01322e-07	67.1215	4.77141	0.0710862	-3.81429	Escherichia coli K-12 substr. MG1655 ymcE
Cold shock response	cspG	cold shock protein CspG	454.268	-2.57606	0.547426	-4.70576	2.52922e-06	0.000177965	1512.38	208.202	0.137665	-2.86076	Escherichia coli K-12 substr. MG1655 cspG
	cspH	CspA family protein CspH	27.1691	-3.2043	0.745939	-4.29566	1.74176e-05	0.000991267	95.4109	8.13991	0.0853142	-3.55107	Escherichia coli K-12 substr. MG1655 cspH
[1] Differentially expressed genes (DEGs) were identified using DESeq2 from raw count data, and transcript abundance was further summarized using TPM values for visualization of expression levels and fold changes.
[2] Normalized mean expression across all samples.
[3] log₂‑transformed fold change between conditions (DESeq2 estimate).
[4] Standard error of log2FoldChange.
[5] Wald test statistic.
[6] Unadjusted p‑value.
[7] Adjusted p‑value (Benjamini–Hochberg correction).
[8] Average normalized expression level in the ΔintS group.
[9] Average normalized expression level in the ΔmetJ group.
[10] ratio of mean TPM values (metJ_mean / intS_mean).
[11] log₂‑transformed fold change based on TPM values; positive values indicate upregulation in ΔmetJ, negative values indicate downregulation.
[12] All genes are derived from E. coli K‑12 substr. MG1655.

## Sheet: Table S2
TABLE S2. Bacterial strains and primers used in this study.
Bacterial strain/Plasmid/Primer	Genotype/Description/Primer sequence	Reference
E. coli strain
BW25113	K-12, (rrnB-3) ΔlacZ4787 hsdR514 Δ(araBAD)567 Δ(rhaBAD)568 rph-1	Baba et al. [1]
BW25113 ΔintS	intS::Km R	Baba et al. [1]
BW25113 ΔcyaA	cyaA::Km; Km R	Baba et al. [1]
BW25113 Δcrp	crp::Km; Km R	Baba et al. [1]
BW25113 ΔtnaA	tnaA::Km; Km R	Baba et al. [1]
BW25113 ΔmetJ	metJ::Km; Km R	Baba et al. [1]
BW25113 ΔmetJ ΔtnaA	tnaA::FRT; metJ::Km; Km R	This study
Pantoea strain
Plst-SymA	Wild type	Hosokawa et al. [2]
Plasmid
pRED/ET	red expression plasmid, pSC101 based, Tet R	Gene Bridges GmbH
pFLP3	Flp recombinase expression plasmid, Amp R, Tet R	Choi et al. [3]
Primer
Tn5-1789F	TGCTCGACGTTGTCACTGAA	Koga et al. [4]
Tn5-1879R	GCAGGAGCAAGGTGAGATGA	Koga et al. [4]
BW25113_tnaA_F	GTAGCCATCACCAGAGCCAAAC	This study
BW25113_tnaA_R	AGGGTAAGAGAGTGGCTAACATCC	This study
BW25113_metJ_tn5_F	CTGTGTGGTCTGGTCTCAATTTATTGACGAAGAGGATTAAGTATCTCATGATTCCGGGGATCCGTCGACC	This study
BW25113_metJ_tn5_R	GATTCCACTCCGCGCCGCTCTTTTTTGCTTTAGTATTCCCACGTCTCCGGTGTAGGCTGGAGCTGCTTCG	This study
BW25113_metJ_F	CTTATCCGGCCTACAAGTTCGTG	This study
BW25113_metJ_R	CTGGGCTTTGTCGGTGAAATGT	This study
[1] Baba et al. (2006) Mol Syst Biol 2, 2006.0008.
[2] Hosokawa et al. (2016) Nat Microbiol 1, 15011.
[3] Choi et al. (2005) Nat Methods 2, 443-448.
[4] Koga et al. (2022) Nat Microbiol 7, 1141-1150.
